# Supplementary material for: Salt Stress Mitigation and Field-Relevant Biostimulant Activity of Prosystemin Protein Fragments: Novel Tools for Cutting-Edge Solutions in Agriculture
Source: Plants (Basel). 2025 Aug 4;14(15):2411. doi: 10.3390/plants14152411 (PMC12349507; doi:10.3390/plants14152411)
Supplement: Supplementary file 1 [file plants-14-02411-s001.zip]

Archive with 1 entries (1 files):
- plants-3740822-supplementary.pdf
